# Supplementary material for: A Cost–Consequence Analysis of Preemptive SLCO1B1 Testing for Statin Myopathy Risk Compared to Usual Care
Source: J Pers Med. 2021 Oct 31;11(11):1123. doi: 10.3390/jpm11111123 (PMC8624003; doi:10.3390/jpm11111123)
Supplement: Supplementary file 1 [file jpm-11-01123-s001.zip]

Archive with 2 entries (2 files):
- JPM_Supplement.pdf
- JPM_Supplement_CHEERS.pdf
